# Supplementary material for: Are We Teaching Nurses to Be Racist towards Aboriginal and Torres Strait Islander Peoples? A Critical Race Document Analysis of Discrete Aboriginal and Torres Strait Islander Health Courses
Source: Int J Environ Res Public Health. 2022 Sep 12;19(18):11455. doi: 10.3390/ijerph191811455 (PMC9517025; doi:10.3390/ijerph191811455)
Supplement: Supplementary file 1 [file ijerph-19-11455-s001.zip]

Archive with 1 entries (1 files):
- ijerph-1882494-supplementary.pdf
